# Supplementary material for: Preclinical Study of Biphasic Asymmetric Pulsed Field Ablation
Source: Front Cardiovasc Med. 2022 Mar 24;9:859480. doi: 10.3389/fcvm.2022.859480 (PMC8987372; doi:10.3389/fcvm.2022.859480)
Supplement: Supplementary file 1 [file Table_1.xlsx]

## Sheet: Blood Plasma
Animal number	1			2			3			4			5			6			7			8			9			10			11			12
Project	D0-B	D0-A	D7	D0-B	D0-A	D7	D0-B	D0-A	D7	D0-B	D0-A	D7	D0-B	D0-A	D7	D0-B	D0-A	D7	D0-B	D0-A	D30	D0-B	D0-A	D30	D0-B	D0-A	D30	D0-B	D0-A	D30	D0-B	D0-A	D30	D0-B	D0-A	D30
Prothrombin time(PT) second(s)	10.5	9.7	9.1	10.2	8.8	8	9.1	10	7	8.7	9	8.2	9.1	9.8	8.3	8.1	9.4	8.3	10.5	*	9.3	10.6	*	8.1	10.5	13.9	9.1	9.8	9.3	7	9.5	9.7	8.7	11.3	10.9	9.9
International normalized ratio of prothrombin time(PT.INR)	0.92	0.84	0.79	0.89	0.76	0.69	0.79	0.87	0.6	0.75	0.78	0.71	0.79	0.85	0.72	0.7	0.81	0.72	0.92	*	0.81	0.92	*	0.7	0.92	1.22	0.79	0.85	0.81	0.6	0.82	0.84	0.75	0.99	0.95	0.86
Activated partial thromboplastin time(APTT) second(s)	*	*	*	*	*	*	*	27.9	*	*	*	*	*	23.2	8.6	*	122.9	12.7	*	*	*	17.2	*	10.3	*	125.2	8.6	*	*	8	*	*	8.7	*	24.8	12.5
Thrombin time(TT) second(s)	17.9	14.8	17.6	18.1	13.5	15.4	17.3	*	15	17.6	17.1	18.1	19.9	>160	18	23.2	>160	21.8	19.9	*	19.5	19.4	*	17.1	19.2	>160	18.4	17.1	16.7	14.8	18.2	19.8	18.9	18.9	*	18.7
Fibrinogen(Fbg) g/L	*	*	*	*	*	*	*	*	*	*	*	*	*	*	1.8	*	*	2.11	1.74	*	*	2.26	*	1.98	1.56	1.1	1.4	1.82	1.84	1.43	1.26	1.07	1.39	*	*	1.76
	Remark:D0-B refers to before operation.D0-A refers to after operation.D7 and D30 refer to euthanasia for 7 days and 30 days.* means not detected
	Other tables follow the same rules

## Sheet: Anticoagulation
Animal number	1			2			3			4			5			6			7			8			9			10			11			12
Project	D0-B	D0-A	D7	D0-B	D0-A	D7	D0-B	D0-A	D7	D0-B	D0-A	D7	D0-B	D0-A	D7	D0-B	D0-A	D7	D0-B	D0-A	D30	D0-B	D0-A	D30	D0-B	D0-A	D30	D0-B	D0-A	D30	D0-B	D0-A	D30	D0-B	D0-A	D30
White blood cells(WBC) 10^9/L	10.5	14.1	11	18.6	16.2	9.3	13.6	11.4	12.7	15.6	14	13	12.1	7.6	10.2	10.2	10.2	10.9	17	*	17.3	12.8	*	12.1	13.7	12.9	15.2	11	9	8.7	16.8	16.7	13.6	13.3	13.6	14.8
Neutrophils(NEUT%) %	*	*	8.8	*	*	14	*	*	*	*	*	*	*	*	*	*	*	*	*	*	*	*	*	*	*	*	*	*	*	*	*	*	*	*	*	10.2
Lymphocyte(LYMPH%) %	*	*	63	*	*	48.8	*	*	*	*	*	*	*	*	*	*	*	*	*	*	*	*	*	*	*	*	*	*	*	*	*	*	*	*	*	58.4
Monocyte(MON0%) %	*	*	27.4	*	*	35.6	*	*	*	*	*	*	*	*	*	*	*	*	*	*	*	*	*	*	*	*	*	*	*	*	*	*	*	*	*	31.1
Eosinophils(E0%) %	*	*	0.7	*	*	1.5	*	*	*	*	*	*	*	*	*	*	*	*	*	*	*	*	*	*	*	*	*	*	*	*	*	*	*	*	*	0.3
Basophils(BAS0%) %	0.4	0.2	0.1	0.2	0.3	0.1	0.8	1	0.9	0.3	0.4	0.3	0.4	0.5	0.7	0.8	0.6	0.6	0.6	*	1	0.8	*	0.8	0.6	0.5	0.9	0.5	0.7	0.8	0.4	0.4	0.7	0.8	0.4	0
Neutrophil(NEUT#) 10^9/L	*	*	0.97	*	*	1.31	*	*	*	*	*	*	*	*	*	*	*	*	*	*	*	*	*	*	*	*	*	*	*	*	*	*	*	*	*	1.51
Lymphocyte(LYMPH#) 10^9/L	*	*	6.39	*	*	4.55	*	*	*	*	*	*	*	*	*	*	*	*	*	*	*	*	*	*	*	*	*	*	*	*	*	*	*	*	*	8.61
Monocytes(MON0#) 10^9/L	*	*	3.01	*	*	3.32	*	*	*	*	*	*	*	*	*	*	*	*	*	*	*	*	*	*	*	*	*	*	*	*	*	*	*	*	*	4.59
Eosinophils(EO#) 10^9/L	*	*	0.08	*	*	0.14	*	*	*	*	*	*	*	*	*	*	*	*	*	*	*	*	*	*	*	*	*	*	*	*	*	*	*	*	*	0.04
Basophil(BASO#) 10^9/L	0.04	0.03	0.01	0.03	0.05	0.01	0.11	0.11	0.11	0.04	0.06	0.04	0.05	0.04	0.07	0.08	0.06	0.07	0.11	*	0.17	0.1	*	0.1	0.08	0.06	0.13	0.05	0.06	0.07	0.06	0.07	0.09	0.1	0.06	0
Red blood cells(RBC) 10^12/L	5.6	5.8	4.6	5.6	5.6	5.7	6	6	5	7	7.1	7.2	7.2	6.7	5.4	6.4	6.6	5.9	6.3	*	7.4	7.2	*	6.9	6.7	6.4	6.9	6.2	6.2	6.5	5.7	5.7	6.2	6.6	6.3	6.1
Hemoglobin(HGB) g/L	105	109	89	100	101	112	111	108	73	120	122	125	142	130	112	122	125	113	119	*	150	130	*	127	119	115	135	128	124	134	111	112	124	131	126	125
Hematocrit(HCT) %	35.3	35.4	27.1	32.7	31.8	35.6	35.4	34.2	29.8	38.6	38.3	40	45.5	41.4	35.2	39.1	39.6	36.1	38.7	*	47	42.7	*	40.3	38.3	35.8	41.8	40.5	39.5	42.8	34.8	34.5	38.2	41.2	37.7	37.9
Mean corpuscular volume(MCV) Fl	62.7	61.4	59	58.9	57.1	62.8	59.3	57.5	59.5	55.1	54	55.4	63.3	61.9	64.9	61.1	59.6	61.2	61.5	*	63.4	59.1	*	58.3	57.5	56	60.5	65.5	64.1	65.7	60.9	60.4	62	62.3	59.7	61.8
Mean Corpuscular hemoglobin(MCH) pg	18.7	18.9	19.5	18	18.1	19.7	18.6	18.2	14.6	17.1	17.2	17.3	19.7	19.4	20.7	19.1	18.8	19.2	18.9	*	20.2	18	*	18.4	17.9	18	19.5	20.7	20.1	20.6	19.4	19.6	20.1	19.8	19.9	20.4
Mean corpuscular hemoglobin concentration(MCHC) g/L	297	308	330	306	318	314	314	316	245	311	319	313	312	314	318	312	316	313	307	*	319	304	*	315	311	321	323	316	314	313	319	325	325	318	334	330
Red Cell volume Distribution Width CV(RDW-CV)%	17.5	17.4	19.8	17.1	16.4	19	19	18.6	19.1	18.7	18.9	19.3	16.6	16.3	19.7	19.2	18.9	18.7	16.5	*	18.2	16.9	*	17.1	18.7	18.1	19.3	17.9	17.6	17.1	18.9	19	18.6	17.6	17.1	16.5
Red Cell volume Distribution Width SD(RDW-SD) fl	39.7	39	42.5	36.3	33.7	43.2	39.6	38.3	38.7	35.1	34.7	36.1	36.9	36.2	40.1	41.5	40.2	41.2	36.3	*	39.2	34.8	*	35.3	37.7	35.7	40.2	42	40.7	40.3	41.3	41.1	40.5	39.1	36.1	37.2
Blood platelet(PLT) 10^9/L	562	495	460	452	402	348	527	563	94	604	560	592	359	279	652	579	555	514	546	*	402	642	*	511	430	361	390	522	537	402	418	401	524	507	574	633
Mean platelet volume(MPV) fl	9.9	9.4	8.7	9.9	9.8	8.7	9.7	9.7	*	8.7	8.3	8.7	9.5	8.8	8.7	9.3	9.3	9.2	9.7	*	9.4	10.2	*	9	*	*	*	10.3	10	9.7	9.8	9.3	10	*	10.1	10.6
Platelet hematocrit(PCT) %	0.56	0.47	0.4	0.45	0.39	0.3	0.51	0.54	*	0.53	0.47	0.51	0.34	0.25	0.57	0.54	0.51	0.47	0.53	*	0.38	0.66	*	0.46	*	*	*	0.54	0.54	0.39	0.41	0.37	0.53	*	0.58	0.67
Platelet distributionwidth(PDW) fL	12.3	12.4	15.9	13	13.6	15.8	13.4	11.7	*	10.7	9.9	10.3	12	10.6	9.7	11.9	11.1	11.5	12.5	*	11.6	14.9	*	11	*	*	*	13.8	12.7	12.9	12.5	11.3	12.6	*	13.8	15.6
Platelet-large cell ratio (P-LCR) %	25.9	22.3	20.6	27	26.4	21	24.3	23.7	*	16.1	13	15.4	22.4	16.6	15.2	21	20	20.2	24.4	*	21.4	30.2	*	18	*	*	*	30.4	27.7	24.2	24.9	20.6	27.4	*	28.7	35.5

## Sheet: Serum
Animal number	1			2			3			4			5			6			7			8			9			10			11			12
Project	D0-B	D0-A	D7	D0-B	D0-A	D7	D0-B	D0-A	D7	D0-B	D0-A	D7	D0-B	D0-A	D7	D0-B	D0-A	D7	D0-B	D0-A	D30	D0-B	D0-A	D30	D0-B	D0-A	D30	D0-B	D0-A	D30	D0-B	D0-A	D30	D0-B	D0-A	D30
Glucose(GLU) mmol/L	5.9	9.1	5.2	6	9.7	12.4	5.3	8.6	5.5	5	6.6	5.4	6.6	13.1	4.3	7.8	10.5	4.4	5	*	3.6	3.6	*	4.8	5.7	24.1	7.4	4	12.4	6.5	6.6	10.9	8.3	4.9	9.2	6.4
Total bile acid(TBA) umol/L	3.2	6.8	5	1.4	3.9	4.2	4.5	10.5	4.8	6	6.1	6.2	6.6	8.9	3.4	2.2	1.1	5.4	2.1	*	7.4	3	*	5.4	1.9	2.5	4.4	10.5	10.1	12.4	2.7	2.6	10.2	3.1	3.6	13.5
Alanine aminotransferase(ALT) U/L	44	46	43	37	45	55	56	49	53	49	46	47	79	66	62	47	46	38	48	*	46	58	*	45	64	46	54	69	67	55	49	45	52	53	48	49
Aspartate amino transferase(AST)U/L	28	48	22	30	121	39	26	27	24	16	25	16	27	35	19	16	30	19	23	*	17	24	*	80	35	40	21	19	21	27	28	27	20	21	12	20
AST/ALT(AST/ALT)	0.6	1	0.5	0.8	2.7	0.7	0.5	0.6	0.5	0.3	0.5	0.3	0.3	0.5	0.3	0.3	0.7	0.5	0.5	*	0.4	0.4	*	1.8	0.5	0.9	0.4	0.3	0.3	0.5	0.6	0.6	0.4	0.4	0.3	0.4
γ-glutamyl transpeptidase(GGT) U/L	42	48	51	40	60	57	51	54	41	55	49	49	71	48	57	64	72	59	57	*	64	68	*	71	66	39	48	52	48	45	53	45	70	44	40	40
Tot Prot(TP) g/L	65	65	65	63	61	70	69	65	68	74	70	74	77	67	74	76	81	67	71	*	67	70	*	66	69	53	69	68	66	68	67	60	72	66	61	68
Albumen(ALB) g/L	33	33	40	35	34	41	40	35	40	41	38	42	41	34	41	41	41	40	36	*	40	44	*	43	37	27	43	41	39	43	35	32	40	43	38	46
Globulin(GLO) g/L	32	32	25	28	27	29	29	30	28	33	32	32	36	33	33	35	40	27	35	*	27	26	*	23	32	26	26	27	27	25	32	28	32	23	23	22
A/G(A/G)	1	1	1.6	1.3	1.3	1.4	1.4	1.2	1.4	1.2	1.2	1.3	1.1	1	1.2	1.2	1	1.5	1	*	1.5	1.7	*	1.9	1.2	1	1.7	1.5	1.4	1.7	1.1	1.1	1.3	1.9	1.7	2.1
Total bilirubin(TBIL) umol/L	0.7	1.4	0.6	1	1.4	0.6	0.5	1.5	0.9	0.3	1.3	0.6	0.8	2.5	0.5	0.1	0.6	0.1	0.6	*	0.4	0.3	*	0.2	0.5	2.2	0.7	0.2	1.4	0.4	0.3	1.1	0.4	0.4	1.5	0.2
Direct Bilirubin(DBIL) umol/L	0.1	0.7	0.3	0.3	0.6	0.4	0.1	0.7	0.4	0.2	0.5	0.3	0.4	1.4	0.3	0.1	0.1	0.1	0.1	*	0.3	0	*	0.1	0.1	0.9	0.5	0.1	0.4	0.2	0.1	0.6	0.4	0.2	0.6	0.1
Indirect Bilirubin(IBIL) umol/L	0.6	0.7	0.3	0.7	0.8	0.2	0.4	0.8	0.5	0.1	0.8	0.3	0.4	1.1	0.2	0	0.5	0	0.5	*	0.1	0.3	*	0.1	0.4	1.3	0.2	0.1	1	0.2	0.2	0.5	0	0.2	0.9	0.1
Alkaline phosphatase(ALP) U/L	75	103	76	92	118	100	92	91	78	112	112	113	171	158	89	100	103	70	77	*	161	111	*	125	100	96	141	87	92	96	87	81	106	82	93	68
Urea(UREA) mml/L	4.5	5.3	3.4	6.4	9.1	3.6	5.2	5.3	6.3	3.5	3.6	4.5	4.5	4.8	3.8	3.4	3.8	3.4	5.2	*	5.6	4.9	*	3.2	3.8	4.9	4	5.2	4.6	4.4	3.9	3.6	3.4	5.2	4.6	4.3
Uric acid(UA) umol/L	26	28	36	20	26	35	37	33	34	24	23	20	41	33	48	27	25	30	27	*	25	30	*	34	39	31	40	20	20	29	37	35	54	24	25	38
Creatinine(CREA) umol/L	62	64	66	61	79	72	65	59	75	74	64	78	80	81	56	74	72	74	85	*	104	77	*	86	55	61	67	64	55	79	61	48	70	71	58	75
Kalium(K) mmol/L	5.1	5	4.1	4.5	5.3	4.7	5.1	3.6	26.1	4.2	3.9	4.1	5.1	4.2	4.1	4.4	4.2	4.2	4.6	*	4.2	4.8	*	4.5	5	4.4	4.4	4.7	4	4.2	4.6	4	4.8	4.8	4.3	4.2
Natrium(Na) mml/L	142	142	140	145	143	141	141	137	138	140	139	143	144	142	145	141	140	141	135	*	144	141	*	140	141	132	142	142	140	141	140	130	141	140	141	144
Chlorine(CL) mmol/L	102	101	100	104	100	99	102	99	118	102	101	102	104	102	101	103	101	101	99	*	107	99	*	98	101	97	100	102	98	97	101	93	98	100	102	100
Cystatin C（Cys-c） mg/L	*	*	0.03	*	*	0.02	*	*	*	*	*	*	*	*	0.01	*	*	0.03	*	*	*	*	*	0.04	*	*	0.05	*	*	0.02	*	*	0.02	*	*	*
carbondioxide combining power(CO2-cp) mmol/L	31	29	31	30	27	33	30	26	37	28	26	33	36	24	40	31	29	34	32	*	33	25	*	34	31	24	34	35	33	32	31	30	36	29	26	33
Magnesium(Mg) mmol/L	1.12	1.23	0.83	1.26	1.27	0.91	1.21	1.04	1.12	1.06	1	1.07	0.92	0.82	1.01	1.03	0.98	0.09	1.56	*	0.97	1.25	*	0.98	1.1	1.13	1.01	1.1	1.05	1.04	0.93	0.89	1.01	1.06	0.83	0.88
Calcium(Ca) mmol/L	2.51	2.54	2.4	2.56	2.46	2.57	2.74	2.66	2.67	2.64	2.7	2.78	2.56	2.67	2.59	2.56	2.78	2.4	2.43	*	2.55	2.71	*	2.48	2.58	2.33	2.49	2.58	2.61	2.56	2.57	2.44	2.59	2.67	2.71	2.59
Phosphorus(P) mmol/L	2.82	2.66	2.25	3.07	3.74	2.25	2.7	2.16	2.4	2.52	2.1	2.55	2.1	1.52	2.33	2.52	2.08	2.55	2.62	*	2.28	2.79	*	2.34	2.51	2.26	2.02	2.46	2.23	2.18	2.07	1.96	2.36	2.52	2.01	2.11
Total cholesterol(TCHOL) mmol/L	2.3	2.2	1.9	2.3	1.9	2.1	3	2.8	2.8	2.6	2.6	2.3	3	2.7	3.5	4.1	4.1	3	2	*	2.1	2.7	*	2.2	2.4	1.9	2.4	3	3	2.6	1.7	1.7	2.4	2.5	2.5	2.7
Triglyceride(TG) mmol/L	0.75	0.13	0.79	1.72	0.61	0.84	0.18	0.05	0.49	0.5	0.72	0.79	0.69	0.13	0.37	1.22	0.35	0.39	0.65	*	0.58	0.29	*	0.56	0.19	0.04	0.29	0.88	0.82	0.75	0.22	0.31	0.51	0.4	0.1	0.66
High-density lipoprotein cholesterol(HDLC) mmol/L	1.16	1.11	0.87	1.13	0.8	0.97	1.24	1.12	1.14	1.21	1.15	1.18	1.03	0.92	1.52	1.77	1.76	1.23	0.93	*	1.02	1.19	*	0.9	0.94	0.69	1	1.49	1.46	1.35	0.87	0.81	1.14	1.28	1.19	1.34
Low-Density Lipoprotein Cholesterol(HDLC) mmol/L	0.81	0.95	0.9	0.91	0.97	0.95	1.54	1.5	1.49	1.21	1.2	0.9	1.87	1.67	1.74	2.03	2.03	1.5	0.86	*	0.91	1.25	*	1.18	1.23	0.97	1.23	1.11	1.15	1.08	0.66	0.67	1.05	1	0.97	1.06
Lactate dehydrogenase(LDH) U/L	503	603	666	511	786	607	582	474	508	405	436	441	534	467	489	419	438	388	491	*	440	466	*	738	618	459	410	439	439	476	493	466	380	461	479	469
Creatine Kinase(CK) U/L	676	1278	768	1574	3400	1913	654	928	1050	399	1029	721	635	977	375	530	935	398	435	*	582	655	*	5177	958	1779	329	586	708	1136	499	664	262	626	991	609
Creatine Kinase, MB Form(CK-MB) U/L	343	324	240	325	441	276	454	300	241	235	242	217	317	208	229	201	170	248	300	*	187	615	*	363	544	296	207	338	309	306	305	223	205	380	306	576
Apolipoprotein-A1(APO-A1) g/L	0.08	0.08	0.05	0.09	0.07	0.06	0.08	0.07	0.07	0.09	0.08	0.08	0.05	0.04	0.09	0.1	0.09	0.07	*	*	0.07	0.08	*	0.05	0.06	0.04	0.06	0.1	0.09	0.08	0.05	0.05	0.07	0.09	0.08	0.07
apolipoprotein-B (APOB) g/L	0	0	0.05	0	0	0.05	0.01	0.01	0.01	0	0	0	0.01	0.01	0.11	0.02	0.02	0.1	*	*	0	0	*	0.06	0	0	0.07	0	0	0.06	0	0	0.06	0	0	0.05
Aspartate aminotransferase isozyme(ASTm) U/L	9	14	7	9	29	10	9	8	8	5	7	6	7	7	5	6	6	5	7	*	5	9	*	16	9	10	6	5	7	8	9	8	5	7	1	5

## Sheet: Attention
White blood cells(WBC) 10^9/L
Animal number	1	2	3	4	5	6	7	8	9	10	11	12
D0-B	10.5	18.6	13.6	15.6	12.1	10.2	17	12.8	13.7	11	16.8	13.3
D0-A	14.1	16.2	11.4	14	7.6	10.2	*	*	12.9	9	16.7	13.6
D7(1-6)/D30(7-12)	11	9.3	12.7	13	10.2	10.9	17.3	12.1	15.2	8.7	13.6	14.8
Red blood cells(RBC) 10^12/L
Animal number	1	2	3	4	5	6	7	8	9	10	11	12
D0-B	5.6	5.6	6	7	7.2	6.4	6.3	7.2	6.7	6.2	5.7	6.6
D0-A	5.8	5.6	6	7.1	6.7	6.6	*	*	6.4	6.2	5.7	6.3
D7(1-6)/D30(7-12)	4.6	5.7	5	7.2	5.4	5.9	7.4	6.9	6.9	6.5	6.2	6.1
Hemoglobin(HGB) g/L
Animal number	1	2	3	4	5	6	7	8	9	10	11	12
D0-B	105	100	111	120	142	122	119	130	119	128	111	131
D0-A	109	101	108	122	130	125	*	*	115	124	112	126
D7(1-6)/D30(7-12)	89	112	73	125	112	113	150	127	135	134	124	125
Alanine aminotransferase(ALT) U/L
Animal number	1	2	3	4	5	6	7	8	9	10	11	12
D0-B	44	37	56	49	79	47	48	58	64	69	49	53
D0-A	46	45	49	46	66	46	*	*	46	67	45	48
D7(1-6)/D30(7-12)	43	55	53	47	62	38	46	45	54	55	52	49
Aspartate amino transferase(AST)U/L
Animal number	1	2	3	4	5	6	7	8	9	10	11	12
D0-B	28	30	26	16	27	16	23	24	35	19	28	21
D0-A	48	100	27	25	35	30	51	48	40	21	27	12
D7(1-6)/D30(7-12)	22	39	24	16	19	19	17	80	21	27	20	20
Tot Prot(TP) g/L
Animal number	1	2	3	4	5	6	7	8	9	10	11	12
D0-B	65	63	69	74	77	76	71	70	69	68	67	66
D0-A	65	61	65	70	67	81	*	*	53	66	60	61
D7(1-6)/D30(7-12)	65	70	68	74	74	67	67	66	69	68	72	68
Albumen(ALB) g/L
Animal number	1	2	3	4	5	6	7	8	9	10	11	12
D0-B	33	35	40	41	41	41	36	44	37	41	35	43
D0-A	33	34	35	38	34	41	*	*	27	39	32	38
D7(1-6)/D30(7-12)	40	41	40	42	41	40	40	43	43	43	40	46
Total bilirubin(TBIL) umol/L
Animal number	1	2	3	4	5	6	7	8	9	10	11	12
D0-B	0.7	1	0.5	0.3	0.8	0.1	0.6	0.3	0.5	0.2	0.3	0.4
D0-A	1.4	1.4	1.5	1.3	2.5	0.6	*	*	2.2	1.4	1.1	1.5
D7(1-6)/D30(7-12)	0.6	0.6	0.9	0.6	0.5	0.1	0.4	0.2	0.7	0.4	0.4	0.2
Urea(UREA) mml/L
Animal number	1	2	3	4	5	6	7	8	9	10	11	12
D0-B	4.5	6.4	5.2	3.5	4.5	3.4	5.2	4.9	3.8	5.2	3.9	5.2
D0-A	5.3	9.1	5.3	3.6	4.8	3.8	*	*	4.9	4.6	3.6	4.6
D7(1-6)/D30(7-12)	3.4	3.6	6.3	4.5	3.8	3.4	5.6	3.2	4	4.4	3.4	4.3
Creatinine(CREA) umol/L
Animal number	1	2	3	4	5	6	7	8	9	10	11	12
D0-B	62	61	65	74	80	74	85	77	55	64	61	71
D0-A	64	79	59	64	81	72	*	*	61	55	48	58
D7(1-6)/D30(7-12)	66	72	75	78	56	74	104	86	67	79	70	75
Lactate dehydrogenase(LDH) U/L
Animal number	1	2	3	4	5	6	7	8	9	10	11	12
D0-B	503	511	582	405	534	419	491	466	618	439	493	461
D0-A	603	786	474	436	467	438	*	*	459	439	466	479
D7(1-6)/D30(7-12)	666	607	508	441	489	388	440	738	410	476	380	469
Creatine Kinase, MB Form(CK-MB) U/L
Animal number	1	2	3	4	5	6	7	8	9	10	11	12
D0-B	343	325	454	235	317	201	300	615	544	338	305	380
D0-A	324	441	300	242	208	170	*	*	296	309	223	306
D7(1-6)/D30(7-12)	240	276	241	217	229	248	187	363	207	306	205	576
